# Supplementary material for: Investigation of Thresholds for Asymmetry Indices to Represent the Visual Assessment of Single Limb Lameness by Expert Veterinarians on Horses Trotting in a Straight Line
Source: Animals (Basel). 2022 Dec 11;12(24):3498. doi: 10.3390/ani12243498 (PMC9774792; doi:10.3390/ani12243498)
Supplement: Supplementary file 1 [file animals-12-03498-s001.zip › Table S1.csv]

Horse n�	AI-up_H (%)	AI-up_W (%)	AI-up_P (%)	AI-down_H (%)	AI-down_W (%)	AI-down_P (%)	AI-max_H (%)	AI-max_W (%)	AI-max_P (%)	AI-min_H (%)	AI-min_W (%)	AI-min_P (%)	Diff-up_H (cm)	Diff-up_W (cm)	Diff-up_P (cm)	Diff-down_H (cm)	Diff-down_W (cm)	Diff-down_P (cm)	Diff-max_H (cm)	Diff-max_W (cm)	Diff-max_P (cm)	Diff-min_H (cm)	Diff-min_W (cm)	Diff-min_P (cm)	Visual assessment
1	24,21	-3,73	12,99	60,95	-3,54	-5,38	-25,26	-0,24	8,67	49,47	-3,49	4,32	3,8	8,65	7,68	2,56	8,62	8,54	-1,24	-0,04	0,76	3,02	-0,3	0,41	sound
2	-31,57	-1,17	-6,08	-21,87	-12,04	3,52	-1,54	5,5	-6	-30,03	-6,67	-0,08	6,79	5,64	6,85	6,67	5,98	6,59	-0,12	0,35	-0,42	-2,17	-0,4	0,03	sound
3	2,61	0,47	-22,03	-26,51	-2,42	19,88	4,9	1,71	-20,13	-2,29	-1,25	-1,89	2,54	5,72	6,2	3,59	5,78	4,71	0,38	0,07	-1,36	-0,88	-0,06	-0,12	sound
4	-18,44	-9,33	18,23	-29,88	-7,71	4,14	11,17	1,02	4,78	-29,6	-10,35	13,46	5,76	8,41	7,97	6,52	8,48	8,89	0,76	0,08	0,47	-1,76	-0,9	1,34	sound
5	-3,19	2,07	12,39	14,27	4,23	5,59	-9,28	0,58	1,86	6,09	1,49	10,53	6,6	8,51	8,26	6,05	8,53	8,64	-0,55	0,01	0,13	0,42	0,16	1,03	sound
6	-16,72	6,6	2,13	9,95	-0,01	6,64	-13,71	1,95	-2,27	-3,01	4,65	4,39	4,8	9,26	7,22	4,07	9,45	7,03	-0,73	0,19	-0,17	-0,14	0,46	0,35	sound
7	-4,78	-10,24	37,17	-52,76	-28,15	18,81	29,52	12,33	8,72	-34,3	-22,57	28,45	5,76	5,93	4,87	7,52	6,7	5,7	2,17	0,77	0,67	-3,5	-1,4	2,24	sound
8	-38,4	-2,58	-1,01	-28,61	-6,47	19,74	-5,65	2,32	-12,16	-32,76	-4,9	11,14	5,97	7,63	6,27	5,49	7,82	5,6	-0,46	0,19	-0,84	-2,4	-0,39	0,75	sound
9	-17	0,04	2,1	-7,87	-0,25	13,77	-5,07	1,37	-7,69	-11,93	-1,33	9,78	7,53	7,99	8,31	7,11	8,09	7,87	-0,42	0,1	-0,67	-1,41	-0,11	0,86	sound
10	5,8	-8,15	10,29	10,54	-2,45	16,45	1,04	-2,17	-4,63	4,76	-5,98	14,92	6,17	7,29	8,08	6,24	7,11	7,9	0,07	-0,18	-0,4	0,34	-0,45	1,35	sound
11	-6,49	-7,62	-9,91	11,17	-3,15	-4,92	-5,83	-1,55	-4,01	-0,66	-6,08	-5,9	7,99	8,7	10,12	7,35	8,56	10,07	-0,64	-0,14	-0,41	-0,12	-0,59	-0,62	sound
12	49,05	27,44	-9,14	69,24	17,82	15,2	-17,03	-1,15	-13,19	66,08	28,59	4,05	2,13	3,89	5,95	1,45	3,82	5,16	-0,56	-0,07	-0,82	3,47	1,57	0,2	sound
13	-34,14	-10,18	22,44	-24,79	8,86	4,84	1,64	-9,61	7,91	-35,78	-0,56	14,53	5,19	6,75	7,18	5,14	6,08	8,13	-0,05	-0,67	0,75	-2,08	-0,04	1,37	sound
14	-52,3	-1,07	-0,87	-3,26	-1,22	5,38	-22,98	1	-5,2	-29,32	-2,07	4,33	5,33	6,85	7,32	4,01	6,92	7,22	-1,32	0,07	-0,39	-1,61	-0,16	0,32	sound
15	-35,92	-13,54	41,57	-5,08	12,81	-1,16	-14,32	-13,22	20,12	-21,6	-0,32	21,45	8,15	6,21	4,77	5,98	5,39	6,59	-1,06	-0,82	1,63	-3,64	-0,02	1,77	sound
16	-28,42	-5,63	12,77	-3,32	5,69	3,72	-11,65	-4,45	2,52	-16,78	-1,18	10,25	10,66	8,05	8,86	9,51	7,68	9,56	-1,15	-0,37	0,25	-2,25	-0,07	1,14	sound
17	-19,76	0,96	9,2	23,83	-7,03	11,07	-19,95	4,88	-2,41	0,19	-3,92	11,61	7,51	7,64	8,81	5,9	8,04	8,85	-1,6	0,4	-0,23	-0,09	-0,3	1,15	sound
18	-58,78	5,83	3,91	3,83	10,8	7,64	-29,11	-3,55	-2,2	-29,67	9,38	6,11	5,53	4,93	6,29	3,63	4,73	6,15	-1,58	-0,2	-0,15	-1,79	0,55	0,42	sound
19	-11,13	-4,03	9,74	-13,88	-1,45	12,06	3,13	0,08	-3,5	-14,27	-4,11	13,24	7,11	7,72	7,66	7,24	7,72	7,75	0,13	0	-0,29	-1,16	-0,33	1,19	sound
20	9,93	6,52	12,35	-9,98	-0,25	-13,72	13,27	4,67	12,55	-3,34	1,85	-0,2	5,75	6,1	7,65	6,59	6,41	8,92	0,97	0,32	1,11	0,09	0,1	0,06	sound
21	-68,1	-5,64	-24,24	-38,18	11,03	2,87	-15,24	-8,03	-16,64	-52,86	2,39	-7,6	7,58	6,48	8,31	6,44	5,95	7,37	-1,13	-0,53	-1,38	-4,03	0,17	-0,69	sound
22	-11,7	21,43	-11,57	-42,89	-7,04	22,51	7,9	15,63	-20,31	-19,61	5,8	8,74	4,66	5,39	5,89	5,13	6,5	4,81	0,59	1,11	-1,23	-1,43	0,55	0,43	sound
23	41,56	0,77	7,71	39,57	-9,86	-2,33	1,49	5,81	3,29	40,07	-5,04	4,42	4,58	10,32	8,44	5,09	10,94	9,11	0,51	0,62	0,32	3,81	-0,55	0,43	sound
24	-8,04	-11,5	-5,39	-27,93	-6,46	-10,64	11,69	-1,06	-0,69	-19,73	-10,45	-4,7	6,25	8,25	8,76	7,05	8,15	9,44	0,8	-0,1	-0,09	-1,58	-0,91	-0,43	sound
25	-7,5	1,15	7,41	2,87	0,92	-8,55	-4,44	1,02	6,17	-3,06	0,13	1,24	8,06	9,46	8,68	7,68	9,53	9,74	-0,38	0,07	0,62	-0,31	0,03	0,14	sound
26	27,46	-4,59	-5,49	37,41	-5,45	-5,45	-5,1	1,01	-1,37	32,55	-5,6	-4,12	4,37	7,01	7,09	3,7	7,06	7,18	-0,23	0,06	-0,1	1,81	-0,45	-0,3	sound
27	8,16	16,3	-2,48	-6,62	-30,05	-14,22	9,62	25,1	6,26	-1,46	-8,8	-8,75	3,83	4,51	6,81	4,36	5,87	7,28	0,5	1,36	0,42	0,1	-0,38	-0,62	sound
28	-29,51	1,97	7,16	-11,05	-9,09	3,67	-7,29	6,56	0,95	-22,22	-4,59	6,2	6,67	6,81	8,22	6,04	7,29	8,45	-0,64	0,48	0,08	-1,74	-0,33	0,58	sound
29	-22,2	-5,35	-6,6	-15,51	-33,68	-14,16	-2,05	15,98	2,82	-20,15	-21,33	-9,42	4,16	5,2	5,67	3,99	6,02	5,97	-0,08	0,82	0,13	-1,07	-1,16	-0,55	sound
30	21,09	15,42	0,05	33,61	-4,75	2,43	-5,25	10,52	-2,68	26,34	4,9	2,74	2,84	4,27	5,84	2,63	4,85	5,82	-0,21	0,58	-0,17	1,16	0,3	0,17	sound
31	-9,69	-6,33	8,93	16,64	-5,9	-4,39	-12,1	0,02	6,4	2,42	-6,35	2,53	6,02	7,39	7,27	5,23	7,36	7,9	-0,79	-0,03	0,52	0,09	-0,5	0,24	sound
32	-39,83	13,99	5,41	-10,05	5,92	-2,36	-15,41	4,38	3,2	-24,42	9,61	2,21	5,39	7,21	7,72	4,51	7,61	8,13	-0,88	0,4	0,27	-1,42	0,86	0,19	sound
33	-8,15	-3,18	10,56	16,45	-17,01	7,45	-12,25	6,99	1,26	4,11	-10,17	9,3	6,71	6	7,57	5,7	6,46	7,73	-1,01	0,45	0,1	0,31	-0,63	0,82	sound
34	11,53	5,67	14,98	3,4	-8,52	1,37	6,64	8,02	5,41	4,88	-2,35	9,57	7,11	8,26	10,32	7,81	9,01	11,36	0,69	0,75	0,65	0,49	-0,13	1,15	sound
35	-33,04	-9,51	1,65	-34,85	3,38	6,66	3,92	-6,37	-4,06	-36,96	-3,14	5,71	6,8	7,05	7,77	7,04	6,62	7,65	0,23	-0,44	-0,34	-2,6	-0,3	0,51	sound
36	-18,21	-12,34	11,36	-19,31	7,41	9,97	3,36	-8,6	0,17	-21,58	-3,74	11,2	6,16	6,87	6,45	6,32	6,28	6,58	0,16	-0,6	0,03	-1,45	-0,28	0,91	sound
37	16,57	0,14	11,49	36,41	-17,78	15,4	-8,36	9,83	-4,11	24,94	-9,69	15,6	3,82	5,94	5,98	3,51	6,59	5,96	-0,31	0,64	-0,27	1,44	-0,58	1,11	sound
38	-4,97	-8,94	-1,71	10,93	0,98	-0,87	-6,92	-4,71	-0,8	1,96	-4,23	-0,91	5,53	6,28	7,78	5,1	5,97	7,75	-0,43	-0,31	-0,06	0,12	-0,25	-0,11	sound
39	5,75	-5,74	-8,73	0,92	7,43	36,38	3,67	-6,68	-29,8	2,09	0,93	21,07	4,67	6,77	7,52	3,97	6,32	5,75	0,23	-0,45	-2,16	-0,12	0,09	1,49	sound
40	78,52	-3,78	-9,34	66,68	12,62	1,16	-13,92	-8,47	-4,94	92,44	4,69	-4,4	2,09	6,28	7,15	0,63	5,74	6,67	0,53	-0,55	-0,37	8,49	0,34	-0,32	sound
41	-29,46	-8,7	1,45	-17,32	3,6	17,32	-0,45	-5,21	-10,01	-29,01	-3,49	11,46	3,91	5,05	6,35	3,71	4,77	5,88	-0,2	-0,28	-0,67	-1,16	-0,16	0,77	sound
42	-48,45	-5,08	7,44	-4,11	-10,9	12,57	-23,74	1,92	-2,07	-24,71	-7	9,51	6,86	5,26	6,83	5,28	5,35	6,57	-1,58	0,09	-0,16	-1,86	-0,38	0,76	sound
43	24,03	6,07	19,23	17,78	-18,87	-15,3	7,61	13,25	16,14	16,42	-7,18	3,1	2,67	3,95	4,47	3,03	4,53	5,49	0,36	0,58	0,91	0,79	-0,33	0,19	sound
44	2,04	8,76	4,94	-15,17	-0,72	5,85	14,09	6,45	-3,2	-12,05	2,32	8,13	4,65	7,05	6,95	5,42	7,59	7,12	0,77	0,53	-0,25	-0,76	0,24	0,62	sound
45	-31,35	1,93	9,9	-6,52	7,31	-3,58	-9,34	-2,17	5,48	-22,02	4,09	4,41	8,41	6,85	8,43	7,56	6,71	9,2	-0,85	-0,14	0,52	-2,12	0,31	0,44	sound
46	-26,67	-5,26	8,06	13	-9,9	16,03	-20,87	3,21	-5,8	-5,8	-8,47	13,86	5,31	6,61	6,58	4,07	6,83	6,32	-1,24	0,22	-0,43	-0,5	-0,6	1,03	sound
47	12,63	-6,57	4,9	-14,56	-7,14	10,32	17,81	3,72	-6,26	-5,18	-10,29	11,16	7,42	10,52	11,09	9	10,91	11,13	1,58	0,39	-0,73	-0,4	-1,1	1,31	sound
48	-30,25	1,38	-1,56	-51,6	-11,39	4,51	14,89	8,76	-4,44	-45,14	-7,39	2,88	7,63	6,7	9,14	8,78	7,32	8,99	1,15	0,62	-0,43	-3,64	-0,53	0,32	sound
49	-52,12	-23,14	27,32	-55,65	0,82	6,69	3,19	-12,2	9,06	-55,31	-10,94	18,26	4,25	6,86	5,14	4,3	6	5,97	0,05	-0,86	0,66	-2,47	-0,81	1,3	sound
50	42,29	4,65	-18,36	20,91	-0,8	6,61	16,68	3,43	-15,05	25,61	1,22	-3,31	3,49	6,38	9,78	5,21	6,63	8,86	1,56	0,25	-1,49	2,55	0,1	-0,32	RF
51	-101,75	-60,43	70,49	-95,4	-48,5	-4,94	-2,97	-9,53	39,46	-98,78	-50,91	31,03	12,14	6,37	2,16	14,34	5,74	4,72	-0,31	-0,63	2,93	-14,52	-3,21	2,34	LF
52	-93,9	-43,45	63,08	-42,27	-40,89	-3,74	-18,03	-2,89	34,3	-75,87	-40,56	28,78	7,77	5,29	2,24	5,42	5,04	4,2	-2,01	-0,26	2,2	-6,91	-2,11	1,76	LF
53	-20,35	-42,36	24,83	-131,37	-30,62	5,98	-47,08	-6,44	10,37	-100,67	-35,92	14,46	3,73	6,11	3,74	9,95	5,65	4,22	4,71	-0,47	0,74	-10,87	-2,23	0,83	LF
54	50,53	-14,43	2,29	8,39	27,4	-1,29	23,21	-21,58	1,28	27,32	7,15	1,01	3,06	5,76	7,65	4,71	4,35	7,88	0,42	-1,41	0,15	1,71	0,33	0,07	LF
55	31,7	11,89	25,17	-3,67	-2,03	4,44	17,99	6,5	10,52	13,71	5,39	14,65	5,04	6,82	7,37	6,52	7,3	8,41	1,43	0,48	1,04	1,16	0,45	1,47	RF
56	11,66	-10,67	17,37	24,46	-2,62	15,12	9,26	-5,77	1,13	2,4	-4,91	16,24	4,69	7,23	7,11	4,7	6,81	7,19	0,48	-0,41	0,08	2,44	-0,32	1,47	LF
57	-51,83	-12,36	20,46	-10,89	27,9	11,73	-17,6	-20,21	3,39	-34,23	7,85	17,07	6,82	6,78	6,6	5,66	5,39	7,05	-1,15	-1,38	0,31	-2,42	0,53	1,45	LF
58	-11,89	-14,53	15,55	12,21	10,46	8,53	-7,85	-11,63	2,78	-4,03	-2,9	12,77	5,52	6,8	7,1	4,96	6,01	7,46	-0,55	-0,79	0,26	-0,24	-0,2	1,1	LF
59	-39,85	-27,85	14,55	16,45	5,31	14,83	-29,11	-16,14	-1,79	-10,74	-11,71	16,34	6,69	8,3	7,5	4,74	6,96	7,59	-1,95	-1,35	-0,15	-0,96	-0,98	1,46	LF
60	67,09	11,79	-23,19	-2,77	10,58	8,03	25,69	1,15	-17,09	41,4	10,64	-6,1	2,1	6,36	9,33	4,61	6,49	8,01	2,47	0,13	-1,69	5,07	0,83	-0,65	RF
61	-67,3	-0,75	-2,85	-39,28	-8,08	13,89	-13,5	4,22	-10,44	-53,8	-4,98	7,59	7,11	6,93	7,21	6,09	7,2	6,67	-1,02	0,28	-0,78	-4,1	-0,35	0,56	LF
62	84,88	34,04	-7,41	62,98	12,09	-0,7	6,79	12,33	-5,43	78,09	21,71	-1,97	1,04	3,77	6,4	1,92	4,47	6,23	0,62	0,71	-0,39	5,21	1,36	-0,2	RF
63	71,09	22,82	2,39	56,59	-2,3	1,54	9,78	12,79	-0,17	61,32	10,03	2,56	2,57	6,82	8,97	3,51	7,97	9,07	0,95	1,14	-0,02	5,41	0,92	0,24	RF
64	-56,56	-43,51	25,74	-54,01	-23,81	19,28	2,21	-10,69	3,05	-58,77	-32,82	22,69	7,09	7,41	6,12	7,24	6,61	6,39	0,15	-0,8	0,25	-4,39	-2,45	1,89	LF
65	-101,64	-53,59	37	-99,97	-89,11	-32,91	-0,95	35,05	35,93	-100,68	-88,64	1,07	20,01	5,95	4,58	20,03	8	7,2	-0,18	2,06	2,63	-20,3	-5,25	0,14	LF
66	-64,39	-11,7	17,67	-38,49	6,05	6,12	-11,83	-8,19	4,94	-52,55	-3,52	12,73	8,11	6,88	7,08	7,63	6,34	7,64	-0,48	-0,54	0,42	-4,63	-0,31	1,11	LF
67	93,67	20,93	-17,93	63,72	29,83	5,49	23,72	-4,55	-12,57	69,95	25,47	-5,35	0,55	6,07	7,91	2,73	5,73	7,02	2,36	-0,34	-1,01	7,86	2,01	-0,46	RF
68	79,39	32,8	-16,48	52,54	22,57	2,29	18,31	5,81	-11,94	61,08	26,99	-4,54	1,31	3,61	6,15	2,93	3,94	5,61	1,47	0,33	-0,75	4,25	1,57	-0,33	RF
69	98,11	39,84	-15,49	72,73	22,23	17,76	16,92	9,83	-17,91	81,18	30	2,41	0,02	5,12	7,17	1,35	5,99	5,89	1,42	0,86	-1,32	7,35	2,59	0,11	RF
70	9,4	2,8	-4,59	-12,85	2,54	5,5	5,88	-0,67	-5,51	3,52	3,47	0,92	4,45	7,2	6,88	4,95	7,14	6,49	0,36	-0,06	-0,44	0,15	0,3	0,07	RF
71	6,47	13,07	-3,03	-35,58	-13,62	2,45	26,4	14,06	-4,07	-19,93	-0,99	1,04	4,28	6,71	7,99	6,12	7,86	7,87	1,64	1,15	-0,36	-0,99	-0,02	0,1	RF
72	-86,4	-31,65	16,86	-64,05	-17,06	-8,13	-15,16	-6,94	12,2	-71,24	-24,71	4,66	7,45	7,35	5,28	6,31	6,77	6,07	-1,14	-0,59	0,75	-5,44	-1,83	0,32	LF
73	21,84	-18,95	11,94	11,08	-6,6	13,34	5,92	-6,15	-1,8	15,92	-12,8	13,74	3,79	10,3	7,91	4,25	9,66	7,92	0,71	-0,64	-0,14	1,39	-1,35	1,26	LF
74	-42,35	-19,6	14,79	-38,47	-1,62	-6,2	-0,12	-8,19	9,8	-42,23	-11,42	4,99	6,2	6,97	7,04	6,18	6,39	7,96	-0,03	-0,57	0,82	-2,64	-0,8	0,43	LF
75	-31,32	-6,47	-2,27	-39,48	-15,08	9,01	11,29	3,92	-7,63	-42,61	-10,39	5,36	6,49	6,3	6,81	7,13	6,55	6,48	0,64	0,24	-0,57	-2,94	-0,68	0,42	LF
76	33,8	12,71	-1,31	8,01	5,3	-3,3	14,07	4,28	0,57	19,73	8,44	-1,88	5,37	6,66	8,93	6,8	6,99	9,07	1,42	0,34	0,05	2,14	0,69	-0,18	RF
77	-3,14	1,31	3,58	-33,7	-9,35	16,39	18,16	5,59	-7,43	-21,3	-4,28	11,01	6,42	6,55	8,69	7,99	6,96	8,05	1,57	0,41	-0,7	-1,82	-0,28	1	RF
78	78,1	46,53	-30,36	106,23	39,48	44,71	90,24	3,77	-38,87	99,28	42,76	8,5	-0,11	3,19	7,47	-1,44	3,45	4,46	-1,9	0,26	-2,91	22,61	2,63	0,61	RF
79	70,33	18,65	12,67	22,94	-12,34	-2,23	29,6	15,76	7,46	40,74	2,9	5,21	1,94	6,08	6,7	4,24	7,31	7,22	2,25	1,22	0,57	3,17	0,26	0,43	RF
80	-21,95	-4,27	-8,78	-60,56	-9,39	0,64	25,78	1,38	-3,63	-47,73	-5,65	-5,16	5,58	7,35	7	7,26	7,45	6,58	1,6	0,1	-0,26	-2,62	-0,44	-0,4	LF
81	70,79	15,52	8,43	45,2	-10,59	1,88	17,97	13,56	2,74	52,81	1,97	5,69	2,3	6,74	7,93	3,83	7,84	8,26	1,54	1,1	0,24	4,43	0,19	0,51	RF
82	54,28	10,9	-3,03	24,45	-1,92	0,75	14,46	6,53	-1,44	39,82	4,38	-1,59	2,01	5,47	6,99	3,02	5,89	6,81	0,97	0,42	-0,13	2,29	0,33	-0,15	RF
83	-26,36	-16,14	4	13	-6,1	-19,33	-15,2	-2,86	11,11	-11,16	-13,27	-7,11	7,46	6,57	7,51	5,85	6,38	8,68	-1,6	-0,18	0,9	-1,44	-0,89	-0,56	LF
84	24,33	33,58	-7,68	32,61	10,04	6,98	-5,97	12,07	-7,8	30,31	21,51	0,12	5,1	5,67	8,96	4,81	6,73	8,33	-0,28	1,06	-0,72	2,39	1,89	0,01	RF
85	-33,89	-11,54	-0,03	-33,28	14,64	-9,79	4,17	-13,39	4,48	-38,06	1,85	-4,51	8,29	5,58	8,55	8,48	4,83	9,11	0,2	-0,76	0,4	-3,26	0,1	-0,4	LF
86	-11,59	-20,04	5,15	-31,37	-17,8	-11,44	12,3	-2,65	9,69	-23,89	-17,39	-4,53	4,4	5,41	7,16	4,96	5,15	7,75	0,56	-0,26	0,76	-1,21	-0,93	-0,34	LF
87	-27,03	-42,96	16,3	8,51	6,43	16,03	-15,25	-25,68	-0,2	-11,78	-17,27	16,49	6,3	6,85	6,98	5,42	5,1	7,04	-0,87	-1,75	0,03	-1	-1,18	1,45	LF
88	31,92	19,23	-8,13	27,97	6,18	11,39	4,07	7,76	-11,19	27,85	11,48	3,06	3,05	6,45	8,15	3,33	7,06	7,38	0,28	0,62	-0,93	1,54	0,97	0,22	RF
89	87,18	49,24	-15,25	50,45	16,51	-0,88	22,86	17,01	-6,89	64,32	32,23	-8,36	0,77	3,24	6,24	2,89	4,45	5,7	1,97	1,21	-0,5	5,77	2,09	-0,59	RF
90	39,4	53,85	-29,15	45,41	-5,11	1,97	-2,79	29,65	-16,07	42,19	24,2	-13,08	3,17	2,89	7,9	3,2	4,75	6,66	0,03	1,85	-1,28	2,87	1,65	-1,06	RF
91	-42,88	-33,19	16,44	15,06	13,43	11,58	-27,36	-24,84	2,69	-15,52	-8,35	13,75	8,37	7,24	7,48	6,08	5,46	7,67	-2,29	-1,79	0,25	-1,29	-0,6	1,23	LF
92	57,45	18,56	15,66	31,87	-1,67	18,4	12,01	10,4	-3,01	45,44	8,16	18,68	4,36	6,87	8,04	5,81	7,76	7,96	1,45	0,88	-0,24	5,23	0,59	1,88	RF
93	-19,55	-10,52	10,17	-29,49	-28,27	-13,43	10,51	10,15	12,78	-30,06	-20,67	-2,61	5,76	5,32	6,2	6,46	5,78	7,01	0,39	0,45	0,93	-1,96	-1,12	-0,19	LF
94	-44,63	-38,65	36,79	-62,71	17,01	-1,52	16,81	-27,38	18,63	-61,43	-11,28	18,17	7,48	7,15	5,59	8,35	5,19	7,34	0,87	-1,96	1,67	-4,46	-0,83	1,62	LF
95	-50,21	-26,64	12,08	-12,24	-33,98	-1,36	-16,53	5,27	6,46	-33,68	-31,91	5,62	9,77	9,11	6,73	8,11	9,56	7,29	-1,93	0,44	0,49	-4,1	-2,95	0,45	LF
96	100,29	44,96	-42,62	87,34	20,22	13,91	12,62	13,69	-28,73	87,67	31,28	-13,89	-0,07	3,87	9,01	1,39	4,87	6,56	1,53	1	-2,61	11,67	2,29	-1,34	RF
97	0,53	-32,23	25,8	-33,96	-30,52	20,07	28,07	0,43	2,17	-27,54	-32,66	23,63	5,88	5,77	6,7	7,65	5,75	7,09	1,77	-0,02	0,22	-1,72	-1,94	2,18	LF
98	-6,49	-7,62	-9,91	11,17	-3,15	-4,92	-5,83	-1,55	-4,01	-0,66	-6,08	-5,9	7,99	8,7	10,12	7,35	8,56	10,07	-0,64	-0,14	-0,41	-0,12	-0,59	-0,62	RF
99	76,62	15,37	-5,12	49,65	13,46	-4,53	24,12	1,29	-1,07	52,5	14,08	-4,05	1,15	5,93	7,09	2,97	6,01	7,17	1,54	0,09	-0,04	4,59	1,05	-0,34	RF
100	20,58	-31,7	12,59	9,12	1,64	-24,86	7,89	-16,83	17,79	12,69	-14,86	-5,21	2,76	9,9	6,05	2,85	8,21	7,74	0,27	-1,68	1,33	0,76	-1,5	-0,28	LF
101	-36,26	-30,66	20,44	-56,6	-3,31	-5,4	15,38	-13,4	12,56	-51,63	-17,26	7,88	5,59	7,64	5,27	5,95	6,57	6,18	0,79	-1,07	0,83	-2,87	-1,35	0,57	LF
102	-93,87	-21,83	0,7	-76,31	-29,19	-5,03	-10,46	4,73	1,78	-83,4	-26,56	-1,08	9,97	6,5	7,53	8,87	6,78	7,91	-1,1	0,28	0,14	-8,25	-1,74	-0,08	LF
103	5,61	25,66	14,04	28,81	0,45	-1,23	-12,38	14,51	6,66	17,99	11,15	7,38	4,46	5,3	6,63	3,97	6,35	7,33	-0,69	1,05	0,52	1,1	0,87	0,59	RF
104	-48,98	-18,45	0,58	-64,23	-22,18	12,49	7,66	1,93	-6,36	-56,64	-20,39	6,93	4,23	5,1	4,08	4,7	5,17	3,8	-0,01	0,07	-0,27	-3,39	-1,07	0,29	LF
105	42,57	18,99	-9,2	6,07	10,29	0,61	18,55	5,31	-5,74	24,02	13,68	-3,47	3,52	4,53	7,27	4,84	4,82	6,95	1,33	0,29	-0,42	1,48	0,8	-0,28	RF
106	11,04	-2,95	8,27	37,68	0,41	-4,94	-13,8	-1,58	6,01	24,84	-1,37	2,26	6,93	6,92	8,41	5,7	6,83	9,09	-1,23	-0,09	0,55	3,55	-0,06	0,2	RF
107	76,27	72,38	-29,4	89,26	-0,31	22,81	-12,93	36,47	-26,15	89,2	35,91	-3,25	2,18	2,6	7,9	1,05	6,01	5,83	-1,04	3,42	-2,07	8,4	3,45	-0,26	RF
108	-10,46	1,53	10	-13,37	0,61	-5,24	6,42	-0,07	6,78	-16,89	1,61	3,23	7,17	7,53	8,13	7,86	7,49	8,93	0,69	-0,04	0,61	-1,2	0,16	0,33	RF
109	73,5	35,2	18,46	53,41	-11,52	-2,6	11,98	21,65	10	61,52	13,55	8,45	2,39	4,95	7,31	3,91	6,62	8,32	1,53	1,67	0,9	6,39	1,09	0,77	RF
110	-27,13	-15,08	26,47	-43,3	-8,15	-4,86	10,5	-1,73	14,74	-37,62	-13,35	11,73	9,41	6,79	6,91	10,27	6,61	8,48	0,87	-0,18	1,37	-6,84	-0,95	1,17	LF
111	-65,2	-29,69	17,52	-49,46	-3,92	-6,35	-6,45	-11,93	10,22	-58,75	-17,75	7,3	8,5	9,78	8,05	7,89	8,63	9,43	-0,6	-1,15	1	-5	-1,77	0,77	LF
112	33,82	-17,52	-6,59	-17,17	10,95	8,81	27,13	-15,43	-8,45	6,69	-2,09	1,86	4,89	5,27	8,62	7,26	4,46	7,92	2,27	-0,81	-0,78	0,69	-0,12	0,13	RF
113	-57,2	15,91	-7,1	-2,24	-14,93	27,79	-27,22	15,49	-21,18	-29,98	0,42	14,08	5,04	5,42	6,4	3,53	6,43	5,23	-1,51	1,01	-1,38	-1,74	0,07	0,93	LF
114	-12,1	17,75	-8,2	44,04	20,44	-7,51	-30,46	-2,03	-0,58	18,36	19,78	-7,62	5,01	3,63	4,59	3,41	3,52	4,59	-1,6	-0,11	-0,02	0,99	0,91	-0,37	RF
115	-77,29	-32,06	30,95	-77,34	1,53	-16,5	6,27	-15,5	22,78	-83,56	-16,56	8,17	9,02	8,06	5,62	9,58	6,79	7,74	0,41	-1,28	1,9	-7,82	-1,37	0,77	LF
116	-85,7	-9,33	10,66	-72,58	3,15	6,71	-4,86	-7,24	2,06	-80,84	-2,09	8,6	10,48	6,69	6,47	9,52	6,16	6,62	-0,96	-0,53	0,19	-8,34	-0,19	0,62	LF
117	53,07	6,36	-2,62	32,63	-4,21	14,59	13,98	5,92	-10,52	39,09	0,44	7,91	2,86	5,1	7,8	4,13	5,47	7,18	1,27	0,36	-0,86	2,96	0,04	0,62	RF
118	93,63	63,29	-35,04	58,41	12,55	28,46	25,98	28,06	-33,54	67,64	35,23	-1,5	0,64	1,99	7,58	1,82	3,55	5,25	2,99	1,55	-2,52	12,55	2,16	-0,2	RF
119	70,28	30,94	-18,14	37,88	-1,27	14,91	21,2	15,82	-16,78	49,08	15,12	-1,36	2,42	3,27	7,42	4,34	4	6,14	2,08	0,73	-1,29	4,72	0,81	-0,12	RF
120	-62,99	-26,08	-0,78	-81,35	-26,89	20,32	18,7	0,56	-12,43	-81,69	-26,65	11,65	9,15	7,04	6,26	10,18	7,05	5,56	1,31	0,01	-0,82	-7,53	-1,89	0,78	LF
121	-54,24	-11,58	6,33	-43,26	-10,14	-10,95	2,2	-0,49	8,21	-56,44	-11,09	-1,88	8,31	7,72	8,33	8,42	7,71	9,28	0,11	-0,02	0,74	-4,66	-0,93	-0,13	LF
122	74,81	33,72	-17,14	61,56	17,13	25,51	9,42	9,72	-24,05	65,39	24	6,91	1,71	3,91	7,83	2,63	4,5	6,18	0,92	0,59	-1,9	5,31	1,55	0,5	RF
123	22,18	2,86	0,92	43,13	-1,96	-15,53	-7,17	3,75	7,43	29,35	-0,88	-6,51	4,51	7,86	8,48	3,41	8,22	9,42	-0,54	0,36	0,72	1,4	-0,15	-0,57	LF
124	-55,16	-3,74	0,99	20,51	5,92	7,16	-40,22	-4,48	-3,93	-14,93	0,74	4,92	6,59	6,72	6,76	3,95	6,41	6,59	-2,49	-0,31	-0,27	-1,25	0,06	0,37	LF
125	-74,59	-14,48	4,47	-39,47	-20,1	17,64	-17,78	1,27	-8,85	-56,81	-15,76	13,31	8,79	5,48	6,7	6,98	5,54	6,31	-1,69	0,06	-0,64	-4,95	-0,9	1	LF
126	-20,26	35,79	-1,82	53,26	-7,6	22,82	-42,22	22,83	-15,65	21,96	12,96	13,82	4,29	4,23	7,58	2,38	5,72	6,68	-1,91	1,49	-1,2	0,9	0,87	1,06	RF
127	21,81	6,72	21,33	21,83	-0,01	11,12	3,76	3,98	3,71	18,05	2,74	17,62	2,55	7,8	6,66	3,66	8,15	7,24	0,8	0,35	0,34	1,93	0,25	1,51	RF
128	30,34	20,63	-16,42	-31,89	3,14	9,84	34,95	10,53	-14,73	-4,61	10,09	-1,68	3,9	5,73	8,4	6,12	6,49	7,39	2,22	0,76	-1,24	-0,35	0,75	-0,15	RF
129	-90,74	-46,67	49,1	-85,84	-44,64	-1,3	-3,66	-0,41	24,87	-87,09	-46,26	24,24	10,75	5,41	3,57	11,42	5,35	5,34	-0,45	-0,06	1,76	-10,97	-2,48	1,75	LF
130	98,02	62,57	-27,53	38,31	30,57	12,49	38,67	19,89	-20,39	59,35	42,68	-7,14	0,27	2,52	9,31	4,96	3,88	7,5	5,37	1,35	-1,9	9,05	2,98	-0,66	RF
131	98,6	66,09	-13,15	52,61	17,13	4	28,87	26,65	-10,23	69,74	39,43	-2,92	0,11	2,55	7,1	3,2	4,6	6,51	2,63	2,06	-0,72	6,85	3,08	-0,26	RF
132	87,55	48,83	-17,52	49,47	15,14	29,29	25,79	18,6	-25,82	61,77	30,22	8,29	0,88	3,03	5,39	2,88	4,1	4,04	2	1,07	-1,42	4,69	1,85	0,42	RF
133	-97,37	-30,66	5,14	-82,68	-55,49	-6,2	-10,32	19,8	4,63	-87,05	-50,46	0,51	12,99	6,36	6,71	11,6	7,55	7,23	-1,38	1,2	0,32	-11,34	-3,17	0,05	LF
134	-16,22	11,32	7,43	-55,33	-5,23	6,99	27,75	9,58	-1,4	-43,97	1,75	8,83	5,15	8,34	8,96	6,55	9,27	9,14	1,41	0,93	-0,16	-2,6	0,19	0,89	RF
135	44,18	21,7	1,45	20,23	23,97	14,22	13,82	-1,45	-7,09	30,36	23,14	8,54	3,31	5,53	8,62	4,48	5,49	8,02	1,17	-0,04	-0,63	2,44	1,7	0,77	RF
136	-55,86	-39,04	10,81	1,65	11,57	-5,91	-28,46	-25,32	8,11	-27,4	-13,72	2,69	10,71	8,44	9,06	7,54	6,29	9,94	-3,18	-2,14	0,83	-2,99	-1,15	0,28	LF
137	-41,01	-19,74	-11,6	30,61	15,69	13,88	-33,5	-18,71	-12,98	-7,51	-1,04	1,38	9,81	7,42	9,53	6,49	6,01	8,23	-3,32	-1,4	-1,26	-0,8	-0,06	0,12	LF
138	-41,9	-44,63	30,82	-62,47	-3,22	-14,84	19,16	-21,56	23,39	-61,06	-23,06	7,43	6,11	8,63	6,11	8,05	6,74	8,09	0,93	-1,9	2,12	-3,41	-2	0,79	LF
139	20,44	73,17	-39,54	116,33	40,41	26,36	85,25	20,21	-34,7	97,61	52,96	-4,84	0,1	1,69	5,74	-3,29	3,11	3,83	-7,28	1,42	-2,05	10,41	3,46	-0,41	RF
140	-88,6	-35,49	41,81	-26,26	-53,56	-7,55	-31,79	14,91	23,66	-56,81	-50,4	18,15	9,37	3,67	3,82	5,11	4,17	5,49	-2,67	0,5	1,6	-6,64	-1,83	1,23	LF
141	-10,87	-1,18	-15,94	-25,73	-6,17	-10,9	15	4,43	-2,54	-25,87	-5,61	-13,41	6,09	5,46	6,85	6,94	5,72	6,63	0,85	0,26	-0,3	-1,95	-0,3	-1,02	LF
142	65,45	30,02	-14,13	50,39	6,12	-1,16	16,53	12,86	-8,45	48,91	17,16	-5,68	2,95	4,04	6,92	4,13	4,83	6,53	1,77	0,78	-0,59	5,77	1,07	-0,46	RF
143	-100,57	-39,73	8,71	-27,56	-5,76	-0,01	-41,38	-18,13	2,96	-59,19	-21,6	5,75	12,51	8,72	8,38	7,38	7,13	8,95	-5,21	-1,59	0,3	-8,24	-1,88	0,57	LF
144	8,85	23,83	-10,8	20,68	7,8	0,46	-5,68	9,93	-6,75	14,53	13,89	-4,05	5,71	6,46	9,66	5,07	7,3	9,22	-0,28	0,83	-0,67	0,72	1,18	-0,4	RF
145	-59,22	-19,38	15,15	-8,26	-10,8	-5,86	-23,62	-5,59	10,95	-35,6	-13,79	4,2	7,95	5,33	6,95	5,82	5,03	7,78	-2,13	-0,3	0,91	-2,81	-0,73	0,38	LF
146	-5,66	-8,64	22,54	15,16	-6,45	-2,94	-10,82	0,08	11,73	5,17	-8,72	10,81	4,49	6,21	6,29	3,83	6,13	7,4	-0,65	-0,07	0,94	0,31	-0,51	0,91	LF
147	-74,35	-46,92	-0,98	-32,06	-4,43	9,79	-24,07	-21,38	-6,53	-50,28	-25,54	5,54	11,61	6,31	7,64	8,53	4,93	7,23	-2,81	-1,37	-0,54	-6,58	-1,64	0,43	LF
148	58,43	71,93	-30,12	34,89	12,62	-22,91	14,06	32,41	-5,4	44,36	39,52	-24,72	2,61	2,14	8,46	3,46	4,59	8,23	1,41	2,45	-0,46	5,85	3,16	-2,13	RF
149	-73,93	-29,72	13,28	-4,36	-37,5	13,06	-36,28	5,72	-0,45	-37,65	-35,44	13,72	9,35	5,54	7,51	5,27	5,74	7,45	-3,28	0,2	-0,08	-4,48	-1,98	1,25	LF
150	5,92	43,72	-9,7	55,67	28,84	1,68	-32,54	8,19	-6,92	38,45	35,53	-2,78	3,57	3,83	6,14	1,96	4,41	5,78	-1,49	0,58	-0,46	1,58	2,49	-0,23	RF
151	-81,95	-14,39	-13,36	-61,17	-12,09	13,44	-17	-2,94	-14,61	-64,95	-11,45	1,25	8,53	5,54	8,03	6,8	5,34	7,03	-1,6	-0,2	-1,2	-5,97	-0,67	0,09	LF
152	-17,07	-15,35	13,05	-29,93	25,37	5,1	12,99	-20,27	2,78	-30,07	4,91	10,26	6,31	8,16	9,38	7,18	6,5	9,98	0,86	-1,66	0,32	-2,09	0,36	1,16	LF
153	-56,55	-30,23	25,49	-33,08	-20,86	-13,08	-10,91	-4,57	18,17	-45,64	-25,65	7,31	9,31	6,57	7,22	8,22	6,26	9,17	-1,09	-0,31	1,77	-4,57	-1,7	0,74	LF
154	-68,55	-32,6	14,76	-39,42	-3,53	5,23	-11,83	-13,52	3,33	-56,73	-19,08	11,43	11	6,91	7,25	9,66	5,98	7,82	-1,34	-0,92	0,31	-6,19	-1,35	1,02	LF
155	41,42	-0,67	10,2	18,24	1,2	-12,33	19,79	1,27	8,46	21,63	-1,93	1,73	3,24	8,59	8,74	4,65	8,69	10,24	1,41	0,1	0,85	1,56	-0,16	0,2	RF
156	79,2	33,25	-17,38	22,57	10,04	10,86	30,56	13,37	-16,14	48,64	19,88	-1,24	2,35	6,13	9,48	6,71	7,37	8,34	3,95	1,24	-1,53	5,68	1,85	-0,13	RF
157	58,58	27,9	-10,77	16,7	-10,03	21,78	26,39	16,1	-18,69	32,19	11,8	7,92	3,3	6,09	8,2	5,6	7,6	6,87	2,3	1,5	-1,53	2,97	1,05	0,65	RF
158	89,32	35,53	5,78	68,43	22,78	25,23	22,78	10,96	-12,97	66,54	24,57	18,75	1,24	4,82	6,57	2,68	5,6	5,94	2,62	0,79	-0,93	9,21	2,04	1,48	RF
159	53,56	48,87	-17,51	53,49	10,24	23,98	5,33	21,54	-21,86	48,23	27,33	4,35	3,74	3,64	8,4	3,79	5,19	6,61	0,64	1,55	-1,88	5,1	2,04	0,34	RF
160	97,52	29,84	-5,68	68,56	34,86	5,7	21,19	-2,73	-6,4	76,33	32,57	0,73	0,24	4,94	7,73	2,73	4,74	7,31	2,49	-0,2	-0,49	8,96	2,34	0,04	RF
161	-26,32	24,66	-3,77	-15	12,07	7,51	-3,84	7,24	-7,12	-22,48	17,42	3,35	8,95	5,13	8,99	7,98	5,65	8,58	-0,97	0,52	-0,66	-2,63	1,21	0,32	RF
162	94,02	46,04	-30,26	86,1	44,67	10,14	7,26	1,8	-20,49	86,76	44,24	-9,78	0,61	2,81	8,11	1,53	2,9	6,49	0,93	0,09	-1,66	10,32	2,4	-0,85	RF
163	58,58	36,66	-21	38,8	12,24	11,35	13,41	14,09	-16,74	45,17	22,57	-4,26	3,3	3,52	7,86	4,54	4,32	6,59	1,24	0,8	-1,3	3,81	1,32	-0,38	RF
164	-67,35	-18,39	29,48	-48,08	-54,53	5,95	-10,42	25,39	11,33	-56,93	-43,78	18,15	6,12	3,73	5,13	5,46	4,7	6,07	-0,65	0,97	0,84	-3,53	-1,68	1,35	LF
165	-42,54	-25,38	6,19	-68,85	4,63	14,63	142,18	-14,48	-5,36	-184,72	-10,9	11,56	5,75	7,66	7,23	8,1	6,54	6,94	1,86	-1,12	-0,42	-6,37	-0,83	0,95	LF
166	-3,44	16,5	-8,52	0,82	4,86	-0,1	2,3	7,9	-6,99	-5,73	8,59	-1,53	7,15	7,62	8,61	7,37	8,39	8,55	0,22	0,77	-0,61	-0,62	0,85	-0,14	RF
167	-80,69	-8,82	8,31	-77,85	-42,65	-17,58	-0,97	21,24	13,09	-79,72	-30,06	-4,78	6,13	4,17	4,62	6,08	5,03	5,39	-0,18	0,87	0,7	-4,96	-1,31	-0,28	LF
168	25,21	-2,57	-9,25	29,76	-19,57	-3,06	-8,63	10,81	-6,17	33,84	-13,38	-3,08	6,5	7,14	11,03	6,48	7,95	11,03	-0,03	0,81	-0,71	2,54	-1	-0,37	RF
169	-52,38	-15,26	-9,78	-33,71	-2,26	-34,06	-11,06	-5,09	13,28	-41,32	-10,17	-23,07	8,49	6,28	7,56	7,44	5,96	8,82	-1,05	-0,32	1	-3,8	-0,66	-1,78	LF
170	49,82	11,79	10,06	38,3	24,91	-3,49	9,89	-7,21	5,64	39,94	19	4,42	3,25	7,08	7,66	4,16	6,5	8,36	0,8	-0,58	0,48	3,32	1,59	0,4	RF
171	69,93	32,37	2,2	13,05	-12,56	24,44	31,14	23,12	-12,15	38,8	9,25	14,35	2,45	3,15	6,71	5,3	4,19	5,8	2,85	1,05	-0,86	3,75	0,52	1,01	RF
172	92,14	28,3	-19,32	34,59	20,27	-13,75	37,72	5,92	-4,86	54,42	22,37	-14,47	0,59	5,27	8,12	4,43	5,82	8,04	3,99	0,55	-0,41	6,69	1,76	-1,21	RF
173	45,07	20,15	-12,42	1,98	-9,92	8,96	24,64	16,46	-13,27	20,43	3,68	0,85	4,59	6,84	8,93	6,85	8,27	8,1	2,26	1,43	-1,23	1,85	0,35	0,02	RF
174	0,72	-21,87	42,5	-1,65	25,58	-27	4,92	-25,25	33,2	-4,2	3,38	9,3	5,84	8,17	6,17	6,29	6,12	9,92	0,44	-2,05	3,57	-0,44	0,25	1,04	LF
175	38,43	24,76	-9,16	11,45	11,67	10,51	13,88	8,7	-12,09	24,56	16,06	2,93	5,17	5,43	10,38	6,42	6,09	9,54	1,25	0,66	-1,29	2,06	1,25	0,29	RF
176	17,61	-14,84	12,69	11,53	16,76	-3,11	9,9	-13,99	3,84	7,72	-0,85	8,85	6,14	7,62	6,56	5,83	6,54	7,58	0,64	-1,08	0,31	0,5	-0,04	0,79	LF
177	57,7	18,94	-0,73	-13,79	-16,32	-10,73	36,67	20,05	3,86	21,03	-1,11	-4,59	3,96	6,23	7,82	7,78	7,74	8,35	3,82	1,52	0,26	2,28	-0,05	-0,32	RF
178	39,46	21,81	5,91	64,01	15,33	13,66	-20,08	2,91	-3,61	59,54	18,9	9,52	4,65	7,34	8,15	3,61	7,63	7,65	-1,04	0,29	-0,32	5,7	1,8	0,86	RF
179	-59,69	-25,27	10,33	-32,63	-10,92	1,03	-14,68	-6,79	4,03	-45,01	-18,48	6,3	10,24	10,08	8,55	8,62	9,4	9,04	-1,62	-0,69	0,39	-4,85	-1,88	0,6	LF
180	0,46	-14,81	45,01	17,91	-9,07	-1,18	-13,85	-2,25	23,07	14,3	-12,56	21,94	5,58	6,99	5,46	4,69	6,81	7,75	-0,65	-0,18	2,3	0,77	-0,93	2,22	RH
181	35,73	17,43	24,2	34,15	0	-7,34	-0,19	8,83	15,07	35,92	8,6	9,12	4,66	5,79	6,89	4,9	6,41	8,4	0,24	0,63	1,37	3,91	0,66	0,85	RH
182	-50,39	11,79	-47,55	-25,43	-4,89	25,1	-12,34	7,82	-35,57	-38,05	3,97	-11,98	6,18	5,03	8,39	5,3	5,5	5,45	-0,88	0,48	-2,98	-2,42	0,24	-1,09	LH
183	27,21	33,02	-29,96	11,64	-1,44	17,3	5,88	17,57	-24,09	21,33	15,45	-5,87	3,81	7,03	8,97	4,78	8,91	6,85	0,39	1,88	-2,2	0,76	1,65	-0,6	LH
184	-52,45	45,12	-43,71	23,44	2,82	19,45	-38,66	21,77	-31,33	-13,79	23,35	-12,38	6,53	4,53	9,59	4,01	6,31	6,71	-2,5	1,78	-3	-1,22	1,96	-1,2	LH
185	16,37	17,09	-3,09	-22,42	-4,67	-9,65	21,26	11,67	2,85	-4,89	5,42	-5,94	4,58	7,03	7,25	6,17	8,06	7,59	1,59	1,03	0,2	-0,02	0,52	-0,44	LH
186	36,21	-2,85	-7,2	5,22	-9,72	-5,72	17,6	4,04	-2,06	18,61	-6,89	-5,14	3,5	8	8,14	4,75	8,32	8,17	1,26	0,32	-0,22	1,16	-0,55	-0,47	RH
187	39,9	-13,16	46,83	-0,24	-5,19	4,38	22,35	-3,84	21,3	17,56	-9,31	25,53	4	6,95	5,49	5,44	6,68	7,72	1,45	-0,27	2,19	1,11	-0,64	2,64	RH
188	16,36	-27,5	37,72	58,51	3,34	-0,69	-26,94	-15,15	18,33	43,3	-12,35	19,39	3,4	7,91	5,03	2,31	6,72	6,69	-1,09	-1,2	1,49	2,32	-0,97	1,56	RH
189	-56,89	36,84	-52,54	5,64	-11,2	9,85	-31,58	24,14	-31,41	-25,31	12,7	-21,14	6,73	4,64	8,8	4,63	6,45	6,2	-2,16	1,8	-2,75	-1,94	1,03	-1,89	LH
190	-19,99	18,17	-30,54	-10,93	38,19	-17,65	-10,06	-13,69	-5,55	-9,93	31,86	-24,99	3,51	2,38	5,33	3,63	1,98	4,91	-0,21	-0,39	-0,36	-0,34	1,03	-1,33	LH
191	38,11	-0,71	31,84	29,99	-13,83	8,06	7,34	7,51	10,73	30,77	-8,21	21,11	3,46	7,85	6,07	4,06	8,47	7,3	0,61	0,62	0,97	2,06	-0,67	2	RH
192	7,92	3,36	12,95	5,76	-0,83	-3,62	6,57	2,49	8,02	1,35	0,87	4,92	3,74	8,05	6,4	4,43	8,3	7,07	0,32	0,25	0,61	0,37	0,09	0,4	RH
193	2,15	20,56	-38,94	25,93	-15,6	1,11	-14,06	18,78	-21,19	16,21	1,78	-17,75	2,69	5,42	7,16	2,22	6,75	5,76	-0,35	1,33	-1,51	0,26	0,16	-1,32	LH
194	2,31	22,72	-17,34	-23,96	-8,89	4,65	19,05	16,72	-12,47	-16,75	6	-4,87	6	5,5	9,86	7,16	6,72	8,9	1,16	1,23	-1,27	-1,04	0,49	-0,52	LH
195	5,77	-24,12	18,66	18,02	6,44	-4,74	-4,29	-14,58	10,86	10,06	-9,54	7,8	5,74	7,73	8,11	5,44	6,59	9,37	-0,3	-1,14	1,1	0,67	-0,74	0,82	RH
196	-2,94	8,34	29,34	5,01	-1,38	14	-18,44	4,1	6,41	15,5	4,24	22,93	6,56	5,45	5,91	5,76	5,78	6,72	-1,1	0,34	0,63	-0,22	0,27	1,92	RH
197	-54,3	22,66	-72,6	-49,9	21,35	1,67	-3,93	-1,48	-37,68	-50,37	24,14	-34,92	6,26	4,55	8,91	5,17	4,52	5,68	-0,55	-0,03	-3,37	-4,01	1,48	-3,11	LH
198	-3,6	-7,6	22,3	27,15	-15,49	-3,09	-14,61	4,2	12,19	11,01	-11,8	10,11	4,58	6,59	5,82	3,48	6,85	6,79	-1,1	0,26	0,9	0,98	-0,79	0,82	RH
199	-79,16	-18,98	-7,43	-51,68	-2,76	10,42	-11,74	-7,85	-10,98	-67,42	-11,13	3,55	6,2	7,07	7,27	5,42	6,49	6,67	-0,78	-0,58	-0,8	-4,2	-0,75	0,22	LH
200	13,62	-13,09	19,56	16,51	-16,77	29,85	-0,6	2,19	-5,58	14,22	-15,27	25,13	3,51	5,63	4,59	3,49	5,74	4,23	0,08	0,12	-0,27	0,64	-0,9	1,53	RH
201	-14,87	20,49	-2,78	3,59	-1,69	-16,19	-12,32	11,58	6,37	-2,56	8,91	-9,15	7,38	5,69	8,08	6,35	6,56	8,79	-1,06	0,87	0,56	-0,26	0,68	-0,77	RH
202	-96,12	11,81	-68,64	-45,69	-0,61	29,21	-28,28	6,71	-43,33	-67,85	5,1	-25,31	8,62	4,35	7,83	6,43	4,71	4,13	-2,37	0,36	-3,4	-5,97	0,29	-1,81	LH
203	0,5	2,57	32,97	39,8	-10,23	-13,63	-23,31	7,77	22,04	23,81	-5,2	10,93	4,01	6,28	5,79	2,84	6,82	7,89	-1,02	0,54	1,94	1,13	-0,35	0,99	RH
204	44,86	-14,64	29,77	68,93	-5,47	30,3	-17,58	-8,1	-1,23	62,43	-6,54	31	2,98	5,78	6,67	2,13	5,3	6,71	-0,84	-0,49	-0,09	4,14	-0,41	3	RH
205	-25,69	12,48	-32,28	-27,72	-12,82	13,27	5,63	10,37	-19,55	-31,33	2,11	-12,73	5,44	5,98	8,56	5,56	6,8	6,3	0,27	0,82	-1,77	-1,35	0,18	-1,11	LH
206	5,46	-20,78	-12,5	3,37	4,53	-9,8	3,31	-12,33	-2,41	2,15	-8,45	-10,09	4,68	6,58	8,36	4,71	5,76	8,33	0,04	-0,82	-0,25	0,04	-0,57	-0,87	LH
207	-64,22	20,72	-80,49	-3,69	35,21	-4,87	-35,69	-10,78	-37,56	-28,52	31,5	-42,92	6,01	3,72	7,42	3,35	3,25	4,51	-1,92	-0,47	-2,77	-2,36	1,62	-3,21	LH
208	-31,79	0,94	-14,78	5,87	-1,26	56,14	-13,98	1,59	-44,17	-17,81	-0,65	29,39	5,53	5,91	7,44	4,44	6,01	4,15	-1,09	0,1	-3,32	-1,19	-0,03	2,19	LH
209	-13,61	9,57	-40,18	-66,61	-7,06	4,99	39,99	9,25	-23,38	-53,6	0,31	-16,8	5,65	6,1	9,48	8,04	6,71	7,42	2,5	0,6	-2,21	-3,16	0,07	-1,63	LH
210	23,72	-14,23	59,73	33,87	-6,44	-14,81	-4,67	-4,53	35,1	28,39	-9,7	24,63	2,61	6,5	4,1	2,47	6,21	7,87	-0,04	-0,29	3,59	1,28	-0,67	2,58	RH
211	-62,39	-6,39	-23,01	-28,2	-9,64	17,09	-16,11	2,01	-21,54	-46,28	-8,4	-1,47	11,13	7,78	9,77	9,35	7,95	7,88	-1,78	0,17	-2,09	-5,22	-0,69	-0,19	LH
212	-6,64	16,76	-37,04	-8,8	-7,46	13,66	3,18	13,03	-26,59	-9,82	3,73	-10,45	5,9	6,65	9,87	6	7,77	7,52	0,11	1,12	-2,62	-0,86	0,35	-1,09	LH
213	4,9	-23,51	42,15	20,77	-11,01	14,21	-4,28	-6,43	14,1	9,18	-17,09	28,05	3,11	5,83	4,17	2,96	5,43	5,21	-0,15	-0,4	1,01	0,39	-1,01	2,01	RH
214	-13,23	-13,94	27,61	10,77	1,59	1,44	-6,2	-7,16	11,8	-7,03	-6,79	15,81	4,11	7,34	6,12	3,97	6,78	7,43	-0,32	-0,56	1,06	-0,66	-0,53	1,42	RH
215	-19,7	22,85	-25,95	34,88	-8,11	-4,82	-27,03	15,21	-12,06	7,33	7,64	-13,9	2,67	4,54	6	1,9	5,44	5,37	-0,77	0,9	-0,72	0,13	0,49	-0,88	LH
216	13,91	3,59	-16,52	-4,74	-12,89	-8,28	13,71	8,35	-5,1	0,2	-4,76	-11,43	5,17	6,05	9,77	6,07	6,6	9,42	0,91	0,55	-0,5	-0,01	-0,3	-1,13	LH
217	61,5	-26,88	52,69	40,38	-4,11	-2,89	14,75	-14,09	27,33	46,74	-12,78	25,36	2,3	6,42	3,72	3,47	5,48	5,99	1,17	-0,95	2,25	3,88	-0,9	2,07	RH
218	-27,5	47,55	-80,42	-80,63	-6,57	17	68,02	26,57	-48,06	-95,53	20,98	-32,36	5,73	3,43	9,89	10,28	5,42	5,32	4,54	1,99	-4,61	-6,67	1,57	-3,21	LH
219	19,1	4,88	2,85	1,38	-6,57	24,51	14,69	7,88	-15,12	4,42	-3	17,97	3,17	7,86	8,43	5,51	8,56	7,58	2,17	0,71	-1,39	2,27	-0,22	1,6	LH
220	18,17	-3,1	19,09	52,04	0,46	-14,47	-19,21	-0,56	16,19	37,38	-2,53	2,89	5,44	7,13	7,39	3,11	7,08	9,1	-2,04	-0,05	1,49	2,12	-0,19	0,32	RH
221	12,07	1,45	32,28	33,56	2,81	-13,61	-7,78	0,72	21,66	19,85	0,73	10,62	4,68	6,05	6,37	4,17	6,1	8,61	-0,51	0,05	2,03	1,24	0,04	1,02	RH
222	-5,06	5,77	-7,38	5,13	-14,09	0,1	-2,97	10,67	-4,8	-2,08	-4,9	-2,58	5,87	6,71	7,84	5,48	7,48	7,57	-0,23	0,77	-0,43	-0,15	-0,36	-0,19	LH
223	58,22	-14,6	63,42	1,58	-7,91	16,14	34,6	-4,69	25,59	23,61	-9,91	37,83	2,15	4,53	2,92	5,21	4,3	4,98	2,36	-0,23	2,06	1,37	-0,48	3,04	RH
224	20,56	-3,7	-5,38	-9,42	-6,4	-8,7	17,38	1,12	2,75	3,19	-4,82	-8,13	3,13	4,32	4,02	4,01	4,33	4,1	0,88	0,01	0,12	0,39	-0,18	-0,38	RH
225	31,09	13,6	19,67	11,7	-2,31	5,79	12,57	8,95	6,21	18,52	4,65	13,46	3,77	5,61	6,05	4,56	6,23	6,66	0,79	0,62	0,48	1,2	0,36	1,05	RH
